# Supplementary material for: Clinical Prognostic Modeling and Paired Blood–CSF Metabolomic Profiling for Outcome Prediction in Isolated Moderate-to-Severe Traumatic Brain Injury: Implications for Neurocritical Care Management
Source: J Clin Med. 2026 Jun 13;15(12):4592. doi: 10.3390/jcm15124592 (PMC13301914; doi:10.3390/jcm15124592)
Supplement: Supplementary file 1 [file jcm-15-04592-s001.zip]

Archive with 1 entries (1 files):
- jcm-4352219-supplementary.pdf
